# Supplementary material for: Coronary Heart Disease-Associated Variation in TCF21 Disrupts a miR-224 Binding Site and miRNA-Mediated Regulation
Source: PLoS Genet. 2014 Mar 27;10(3):e1004263. doi: 10.1371/journal.pgen.1004263 (PMC3967965; doi:10.1371/journal.pgen.1004263)
Supplement: Table S1 — Results of intersected genome-wide transcription factor binding with medium conserved miRcode predicted miRNA binding sites and GWAS SNPs. (XLS) [file pgen.1004263.s004.xls]

## Sheet: Sheet1
Chr	Pos start	Pos end	miRNA binding site(s)	Score	Strand	Pos	SNP	GENCODE gene
chr1	3644753	3644759	miR-136	156	+	3644754	rs12048341	TP73
chr1	10473191	10473197	miR-431	156	+	10473196	rs2229687	PGD
chr1	11159820	11159826	miR-185/882/3473/4306/4644	22	+	11159823	rs12133922	RP4-635E18.6
chr1	53581664	53581670	miR-505/505-3p	0	+	53581670	rs3820201	RP11-334A14.8
chr1	149914356	149914362	miR-324-5p	22	-	149914357	rs1061955	OTUD7B
chr1	153777668	153777674	miR-491-5p	333	-	153777669	rs4451582	GATAD2B
chr1	156308030	156308036	miR-185/882/3473/4306/4644	489	-	156308031	rs139949895	C1orf182
chr1	160513621	160513627	miR-433	44	-	160513626	rs1503861	RP11-528G1.2
chr1	160851820	160851826	miR-379/1193-5p/3529	0	-	160851826	rs2274907	ITLN1
chr1	160852020	160852026	miR-339b/339-5p/3586-5p	289	-	160852022	rs2274909	ITLN1
chr1	183592593	183592599	miR-300/381/539-3p	0	-	183592594	rs16861256	ARPC5
chr1	183603016	183603022	miR-543	0	-	183603017	rs6698036	ARPC5
chr1	183617310	183617316	miR-340-5p	0	-	183617311	rs10911392	APOBEC4
chr1	203651922	203651928	miR-411	0	+	203651927	rs1541252	ATP2B4
chr1	220921939	220921945	miR-615-3p	311	+	220921945	rs337188	ATP2B4
chr1	221509327	221509333	miR-379/1193-5p/3529	133	-	221509332	rs4382729	RP11-421L10.1
chr1	227918561	227918567	miR-370	89	-	227918562	rs6664307	JMJD4
chr2	85769709	85769715	miR-450a/451a	0	+	85769711	rs1078004	MAT2A
chr2	99221092	99221098	miR-410/344de/344b-1-3p	22	-	99221095	rs17034171	COA5
chr2	103068782	103068788	miR-136	0	+	103068787	rs7559479	IL18RAP
chr2	227872176	227872182	miR-450a/451a	22	-	227872182	rs2228557	COL4A4
chr2	233744015	233744021	miR-450a/451a	133	-	233744021	rs709937	NGEF
chr2	238394911	238394917	miR-384/384-3p	0	+	238394913	rs7606177	MLPH
chr3	12526005	12526011	miR-328a/328b-3p	133	+	12526006	rs3806662	TSEN2
chr3	38496192	38496198	miR-491-5p	200	-	38496193	rs3749387	RP11-216F19.1
chr3	50336657	50336663	miR-326/330/330-5p	44	-	50336661	rs2285044	NAT6
chr3	52864131	52864137	miR-376abd/376b-3p	22	-	52864135	rs4687554	ITIH4
chr3	119243852	119243858	miR-361-5p	289	-	119243855	rs1599795	TIMMDC1
chr3	128359951	128359957	miR-384/384-3p	22	-	128359957	rs2811495	RPN1
chr3	128359956	128359962	miR-320abcd/4429	0	-	128359957	rs2811496	RPN1
chr3	129043020	129043026	miR-339b/339-5p/3586-5p	0	+	129043025	rs9858960	H1FX-AS1
chr3	129043022	129043028	miR-874	0	+	129043025	rs9858960	H1FX-AS1
chr3	133496551	133496557	miR-543	156	+	133496553	rs12595	TF
chr3	141106059	141106065	miR-495/1192	0	+	141106063	rs7632381	ZBTB38
chr3	156638501	156638507	miR-590-3p	400	+	156638503	rs7609851	RP11-6F2.7
chr3	159729804	159729810	miR-485-5p/1698/1703/1962	133	-	159729805	rs587422	CTD-2049J23.2
chr3	186650784	186650790	miR-504/4725-5p	0	+	186650790	rs10937275	ST6GAL1
chr3	186794098	186794104	miR-326/330/330-5p	0	+	186794103	rs2284749	ST6GAL1
chr4	1020386	1020392	miR-491-5p	44	+	1020391	rs4647940	FGFRL1
chr4	95587674	95587680	miR-300/381/539-3p	0	+	95587675	rs1043848	PDLIM5
chr5	35852945	35852951	miR-485-5p/1698/1703/1962	133	+	35852947	rs143284500	IL7R
chr5	70741590	70741596	miR-339b/339-5p/3586-5p	89	-	70741592	rs143982772	RP11-136K7.1
chr5	95222272	95222278	miR-494	44	-	95222277	rs11135441	ELL2
chr5	96124329	96124335	miR-544/544ab/544-3p	667	-	96124330	rs30187	ERAP1
chr5	110409063	110409069	miR-296-3p	0	+	110409067	rs2289277	TSLP
chr5	110413483	110413489	miR-376c/741-5p	111	+	110413489	rs10073816	CTC-551A13.2
chr5	125931018	125931024	miR-346	0	-	125931022	rs900641	ALDH7A1
chr5	169454938	169454944	miR-28-5p/708/1407/1653/3139	22	+	169454941	rs9791113	DOCK2
chr6	17600617	17600623	miR-326/330/330-5p	0	+	17600619	rs6919110	FAM8A1
chr6	26200675	26200681	miR-324-5p	67	+	26200677	rs806794	HIST1H2BF
chr6	29973973	29973979	miR-488	0	-	29973978	rs7768179	ZNRD1-AS1
chr6	30680559	30680565	miR-491-5p	156	-	30680562	rs28986465	MDC1
chr6	30693002	30693008	miR-326/330/330-5p	200	+	30693007	rs9500863	TUBB
chr6	30758662	30758668	miR-326/330/330-5p	133	+	30758664	rs3131044	HCG20
chr6	30782001	30782007	miR-486-5p/3107	67	-	30782002	rs886424	LINC00243
chr6	30876029	30876035	miR-335/335-5p	133	+	30876034	rs2074510	GTF2H4
chr6	31237457	31237463	miR-378/422a/378b	22	-	31237463	rs66620546	HLA-C
chr6	31239854	31239860	miR-326/330/330-5p	0	-	31239855	rs7767581	HLA-C
chr6	31348302	31348308	miR-431	0	+	31348304	rs9266674	AL671883.1
chr6	31367834	31367840	miR-127/127-3p	67	+	31367838	rs2596541	MICA
chr6	31797920	31797926	miR-495/1192	0	+	31797926	rs200566756	HSPA1B
chr6	32370904	32370910	miR-326/330/330-5p	289	-	32370908	rs59129682	BTNL2
chr6	32410983	32410989	miR-758	44	+	32410987	rs3135391	HLA-DRA
chr6	32946516	32946522	miR-299/299-3p/3563-3p	89	+	32946522	rs77002220	BRD2
chr6	33032967	33032973	miR-202-3p	0	-	33032968	rs8486	HLA-DPA1
chr6	33033265	33033271	miR-874	89	-	33033266	rs72867687	HLA-DPA1
chr6	33034895	33034901	miR-300/381/539-3p	44	-	33034900	rs34763441	HLA-DPA1
chr6	33035390	33035396	miR-340-5p	0	-	33035395	rs66468505	HLA-DPA1
chr6	33035851	33035857	miR-326/330/330-5p	22	-	33035855	rs72870109	HLA-DPA1
chr6	88362940	88362946	miR-873	489	+	88362943	rs2307393	ORC3
chr6	109701217	109701223	miR-374ab	22	-	109701218	rs1358998	CD164
chr6	134214522	134214528	miR-224	133	+	134214525	rs12190287	TCF21
chr6	135424178	135424184	miR-370	22	-	135424179	rs35959442	HBS1L
chr6	160181775	160181781	miR-342-3p	67	+	160181777	rs7755489	ACAT2
chr7	1026072	1026078	miR-339b/339-5p/3586-5p	0	+	1026074	rs9655345	CYP2W1
chr7	50436944	50436950	miR-290-5p/292-5p/371-5p/293	156	+	50436948	rs12718731	IKZF1
chr7	63385282	63385288	miR-374ab	89	-	63385287	rs10239744	AC092634.2
chr7	73012037	73012043	miR-615-3p	267	-	73012042	rs35332062	MLXIPL
chr7	73020331	73020337	miR-28-5p/708/1407/1653/3139	200	-	73020337	rs3812316	MLXIPL
chr7	73020672	73020678	miR-370	22	-	73020676	rs6968170	MLXIPL
chr7	86827566	86827572	miR-488	333	-	86827567	rs73208517	C7orf23
chr8	8559658	8559664	miR-328a/328b-3p	111	+	8559663	rs11781257	CLDN23
chr8	8996291	8996297	miR-495/1192	178	-	8996294	rs330912	PPP1R3B
chr8	8997618	8997624	miR-491-5p	156	-	8997623	rs330921	PPP1R3B
chr8	90769792	90769798	miR-28-5p/708/1407/1653/3139	0	-	90769796	rs5893110	RP11-37B2.1
chr8	143764096	143764102	miR-485-5p/1698/1703/1962	111	+	143764101	rs1045605	PSCA
chr10	1065405	1065411	miR-346	67	-	1065406	rs41260144	IDI2
chr10	81055621	81055627	miR-185/882/3473/4306/4644	67	+	81055626	rs12355688	ZMIZ1
chr10	101492240	101492246	miR-197	133	+	101492241	rs2231675	CUTC
chr10	104935588	104935594	miR-370	0	+	104935593	rs10786740	NT5C2
chr10	124180762	124180768	miR-876-5p/3167	44	+	124180766	rs75799135	PLEKHA1
chr11	831881	831887	miR-504/4725-5p	111	+	831883	rs35694355	AP006621.8
chr11	13298480	13298486	miR-411	0	+	13298485	rs2279287	ARNTL
chr11	18344061	18344067	miR-335/335-5p	111	+	18344064	rs3802967	GTF2H1
chr11	18354876	18354882	miR-376c/741-5p	0	+	18354877	rs4150561	GTF2H1
chr11	61552676	61552682	miR-339b/339-5p/3586-5p	0	+	61552680	rs174537	C11orf9
chr11	61552678	61552684	miR-504/4725-5p	0	+	61552680	rs174537	C11orf9
chr11	64012782	64012788	miR-185/882/3473/4306/4644	178	-	64012784	rs12798333	PPP1R14B
chr11	93141055	93141061	miR-544/544ab/544-3p	0	-	93141058	rs3020076	AP004242.1
chr11	123612335	123612341	miR-615-3p	422	-	123612337	rs77484422	ZNF202
chr12	6567901	6567907	miR-197	67	+	6567907	rs1045546	TAPBPL
chr12	50263143	50263149	miR-326/330/330-5p	356	-	50263148	rs7132908	FAIM2
chr12	56435410	56435416	miR-411	44	-	56435412	rs705704	RP11-603J24.4
chr12	112191134	112191140	miR-874	44	+	112191139	rs7956676	ACAD10
chr13	28197433	28197439	miR-873	111	+	28197436	rs7097	POLR1D
chr13	50656581	50656587	miR-300/381/539-3p	67	+	50656582	rs2066575	DLEU2
chr14	53330004	53330010	miR-374ab	89	-	53330007	rs62003516	FERMT2
chr14	75359669	75359675	miR-485-5p/1698/1703/1962	111	+	75359670	rs2230237	DLST
chr14	103570929	103570935	miR-185/882/3473/4306/4644	0	+	103570935	rs9324058	EXOC3L4
chr14	107179265	107179271	miR-185/882/3473/4306/4644	22	-	107179268	rs10144801	IGHV2-70
chr15	43762191	43762197	miR-197	44	-	43762196	rs689647	TP53BP1
chr15	65157476	65157482	miR-544/544ab/544-3p	222	+	65157482	rs2010875	AC069368.3
chr15	79231513	79231519	miR-326/330/330-5p	156	-	79231518	rs11638844	CTSH
chr15	85873532	85873538	miR-543	44	-	85873537	rs6497006	RP11-561C5.6
chr15	89858599	89858605	miR-197	0	+	89858602	rs1138465	FANCI
chr15	91446467	91446473	miR-299/299-3p/3563-3p	0	+	91446472	rs734252	MAN2A2
chr16	633845	633851	miR-342-3p	111	+	633851	rs8909	PIGQ
chr16	783862	783868	miR-370	67	-	783864	rs12051048	HAGHL
chr16	783862	783868	miR-370	67	-	783865	rs12051245	HAGHL
chr16	30999141	30999147	miR-296-3p	0	+	30999142	rs9938550	HSD3B7
chr16	31095248	31095254	miR-485-5p/1698/1703/1962	200	-	31095251	rs11864839	ZNF646
chr16	57024881	57024887	miR-346	156	+	57024884	rs7197864	NLRC5
chr16	57047298	57047304	miR-653	111	-	57047299	rs16965039	NLRC5
chr16	57576418	57576424	miR-197	89	+	57576420	rs72791643	GPR114
chr16	68021463	68021469	miR-299/299-3p/3563-3p	156	-	68021468	rs1133090	DPEP2
chr16	68021465	68021471	miR-491-5p	200	-	68021468	rs1133090	DPEP2
chr16	84211828	84211834	miR-504/4725-5p	111	-	84211832	rs4150182	DNAAF1
chr17	38175458	38175464	miR-329/329ab/362-3p	89	-	38175462	rs12309	MED24
chr17	43507292	43507298	miR-149	22	-	43507297	rs12949256	ARHGAP27
chr17	43507399	43507405	miR-491-5p	67	-	43507403	rs7220206	ARHGAP27
chr17	46620091	46620097	miR-186	533	-	46620095	rs1042822	HOXB2
chr17	62017417	62017423	miR-28-5p/708/1407/1653/3139	0	-	62017421	rs2532111	SCN4A
chr17	65955756	65955762	miR-28-5p/708/1407/1653/3139	89	+	65955758	rs139709271	BPTF
chr17	75401186	75401192	miR-324-5p	178	+	75401190	rs2164449	2014-09-09
chr19	12146365	12146371	miR-125a-3p/1554	133	-	12146370	rs3745672	CTD-2006C1.2
chr19	18781161	18781167	miR-382	289	+	18781166	rs34734897	KLHL26
chr19	55539069	55539075	miR-486-5p/3107	22	-	55539072	rs892090	GP6
chr20	48524824	48524830	miR-376abd/376b-3p	378	-	48524827	rs2769982	SPATA2
chr20	61666016	61666022	miR-324-5p	89	-	61666017	rs7273930	LINC00029
chr20	61684282	61684288	miR-335/335-5p	133	+	61684287	rs4809471	RP11-305P22.5
chr20	62318219	62318225	miR-495/1192	67	+	62318220	rs4809324	RTEL1
chr20	62365550	62365556	miR-329/329ab/362-3p	67	+	62365556	rs1151622	ZGPAT
chr20	62369296	62369302	miR-874	0	+	62369300	rs914559	LIME1
chr21	40562164	40562170	miR-590-3p	22	-	40562165	rs2297257	BRWD1
chr21	44475782	44475788	miR-328a/328b-3p	89	-	44475786	rs2124460	CBS
chr22	24179918	24179924	miR-149	178	-	24179922	rs3177243	DERL3
